# Supplementary material for: How to Obtain a Mega-Intestine with Normal Morphology: In Silico Modelling of Postnatal Intestinal Growth in a Cd97-Transgenic Mouse
Source: Int J Mol Sci. 2021 Jul 8;22(14):7345. doi: 10.3390/ijms22147345 (PMC8305140; doi:10.3390/ijms22147345)
Supplement: Supplementary file 1 [file ijms-22-07345-s001.zip]

Archive with 2 entries (2 files):
- ijms-1264762 suppl. revised.pdf
- supp_group_average_expression_data.zip
